# Supplementary material for: Cellular Chondroitin Sulfate and the Mucin-like Domain of Viral Glycoprotein C Promote Diffusion of Herpes Simplex Virus 1 While Heparan Sulfate Restricts Mobility
Source: Viruses. 2022 Aug 21;14(8):1836. doi: 10.3390/v14081836 (PMC9412521; doi:10.3390/v14081836)
Supplement: Supplementary file 1 [file viruses-14-01836-s001.zip]

Archive with 1 entries (1 files):
- viruses-1835823-supplementary.pdf
